# Supplementary material for: Root causes of deaths by suicide among patients under the care of a mental health trust: thematic analysis
Source: BJPsych Bull. 2021 Jun;45(3):140–5. doi: 10.1192/bjb.2020.106 (PMC9059293; doi:10.1192/bjb.2020.106)
Supplement: Supplementary file 1 [file S2056469420001060sup.zip]

Archive with 4 entries (4 files):
- S2056469420001060sup001.pdf
- S2056469420001060sup002.pdf
- S2056469420001060sup003.pdf
- S2056469420001060sup004.pdf
